# Supplementary material for: CUD003, a Novel Curcumin Derivative, Ameliorates LPS-Induced Impairment of Endothelium-Dependent Relaxation and Vascular Inflammation in Mice
Source: Int J Mol Sci. 2025 Sep 11;26(18):8850. doi: 10.3390/ijms26188850 (PMC12470201; doi:10.3390/ijms26188850)
Supplement: Supplementary file 1 [file ijms-26-08850-s001.zip]

Archive with 1 entries (1 files):
- ijms-3811210-supplementary materials.pdf
